# Supplementary material for: Insight into the Amelioration Effect of Nitric Acid-Modified Biochar on Saline Soil Physicochemical Properties and Plant Growth
Source: Plants (Basel). 2024 Dec 6;13(23):3434. doi: 10.3390/plants13233434 (PMC11644791; doi:10.3390/plants13233434)
Supplement: Supplementary file 1 [file plants-13-03434-s001.zip]

Archive with 1 entries (1 files):
- plants-3339226-supplementary.pdf
